# Supplementary material for: Helping to Feel Better or Do Better? Implications of Interpersonal Emotion Regulation for Emotional Well-Being and Successful Goal Pursuit
Source: Behav Sci (Basel). 2026 Jun 30;16(7):1071. doi: 10.3390/bs16071071 (PMC13406014; doi:10.3390/bs16071071)
Supplement: Supplementary file 1 [file behavsci-16-01071-s001.zip]

Archive with 1 entries (1 files):
- behavsci-4265444-supplementary.pdf
